# Supplementary material for: Visualisation of the T cell differentiation programme by Canonical Correspondence Analysis of transcriptomes
Source: BMC Genomics. 2014 Nov 27;15(1):1028. doi: 10.1186/1471-2164-15-1028 (PMC4258272; doi:10.1186/1471-2164-15-1028)
Supplement: Supplementary file 3 — Additional file 3: Table S1: Shows CCA gene scores of the Stat3 dataset using the Th dataset for the Th differentiation programmes. (XLSX 69 KB) [file 12864_2014_6722_MOESM3_ESM.xlsx]

## Sheet: Th17 Stat3 Reference
Table S1
#CCA top ranked genes (Axis 1, top 2%)
# * Genes in the Th17 signature lists are labelled as 1
Gene.symbol	Entrez.ID	CCA score Axis1 (Th17-ness)	CCA Axis 2	Th17 signature by Yosef et al [17]*	Th17 signature by Ciofani et al [34]*	Reference (Th17)	Reference (Stat3)
Il21	60505	32.0137	0.38273	1	0	[1]	[1]
Serpinb1a	66222	27.655	30.4562	0	0	[2]
Gm17767	100045066	18.4778	-0.998669	0	0
Serpinf1	20317	16.4779	-9.37534	0	0
Ccr5	12774	16.1618	-3.39377	0	1	[3]	[4]
Timp1	21857	15.695	14.102	0	0	[5]	[5]
Gem	14579	15.4967	7.18755	0	0
Maf	17132	15.377	22.6648	1	1	[6]	[7]
Selenbp1	20341	14.7451	-9.95309	0	0
Gatm	67092	14.6817	6.33365	0	0
Ctla2b	13025	14.1654	14.5011	0	0
Atp6v0d2	242341	14.1614	4.41742	0	0
Adamtsl4	229595	14.0417	-9.77435	0	0
Plac8	231507	14.0194	0.20418	0	0
Tgm2	21817	13.3396	-10.327	0	0
Mgll	23945	13.1127	-0.264723	0	0
Gzma	14938	12.9876	-11.6127	0	0
Itga7	16404	12.7694	1.27482	0	0
Fam183b	75429	12.6291	0.223353	0	0
Emp1	13730	12.3414	30.4148	0	0
Socs3	12702	11.7594	2.46178	1	0	[8]	[9]
E430014B02Rik	320908	11.5346	-8.46428	0	0
Mcf2l	17207	11.428	-10.3784	0	0
S100a6	20200	11.4148	-4.77661	0	0
Il24	93672	11.2596	-17.5564	0	0	[10]
Gja1	14609	11.2268	1.99758	0	0
C230085N15Rik	320556	11.1759	-8.10511	0	0
Malt1	240354	10.8558	4.53661	0	0	[11]	[12]
Cysltr1	58861	10.6702	5.65519	0	0
Mctp2	244049	10.5769	-0.716981	0	0
Dnah12	110083	10.4893	6.42888	0	0
Fam217b	71532	10.4409	13.3125	0	0
D18Ertd232e	52492	10.2883	8.21546	0	0
Cysltr2	70086	10.2819	-7.58341	0	0
Plcxd1	403178	10.2694	-7.69478	0	0
Moxd1	59012	10.237	-9.91929	0	0
Acpp	56318	10.0636	18.882	0	0
Ecm1	13601	9.90292	-5.87512	0	0
Ctla2a	13024	9.83207	5.97285	0	0
Il12rb2	16162	9.8037	-14.6626	0	1	[13]
Ier3	15937	9.56633	-4.91803	0	0	[14]	[15]
Rora	19883	9.50774	15.6964	1	1	[16]
Sbno2	216161	9.4874	4.46971	0	0
Ctsf	56464	9.3365	3.54866	0	0
Vldlr	22359	9.24161	-4.64282	0	0
Egln3	112407	9.22964	-3.71998	0	0
Serpine1	18787	9.09596	-11.6098	0	0	[17]
Crispld2	78892	8.9794	15.4107	0	0
Lgals3	16854	8.96955	10.2409	0	0	[18]	[19]
P4ha2	18452	8.94871	-5.15842	0	0
Tcp11l2	216198	8.90842	10.6068	0	0
Hipk2	15258	8.87545	-1.22456	0	0		[20]
Pdpn	14726	8.83551	22.8743	0	0		[21]
Cebpd	12609	8.70492	7.31627	0	0		[22]
Pygl	110095	8.68772	1.33518	0	0
Rab33a	19337	8.61437	-6.54721	0	0
Mgarp	67749	8.48053	-2.88891	0	0
Nfil3	18030	8.47222	-9.42742	0	0	[23]	[24]
Slc41a2	338365	8.3956	3.55815	0	0
Stat3	20848	8.3928	2.92575	1	1	[16]	[16]
Rbp1	19659	8.38723	17.7257	0	0		[22]
Matk	17179	8.27992	-0.073304	0	0
AA467197	433470	8.12335	13.3421	0	0
Cep170	545389	8.08089	-2.24476	0	0
Lpp	210126	8.07154	-3.04167	0	0
Il17a	16171	8.04571	22.3714	1	0	[16]	[25]
Sgk1	20393	8.01519	17.7892	0	0	[26]	[27]
Dnaja4	58233	7.92422	-1.74619	0	0
Ccr2	12772	7.8964	-2.73034	0	0	[28]	[29]
Mt1	17748	7.8641	1.30083	0	0
Syt11	229521	7.78984	8.94687	0	0
Dach2	93837	7.60114	-3.0683	0	0
Fzd7	14369	7.58021	2.55454	0	0		[30]
Metrnl	210029	7.52267	-9.18962	0	0
Acvrl1	11482	7.45802	8.00215	0	0
Armcx4	100503043	7.39802	5.71193	0	0
Rnf125	67664	7.32413	3.45705	0	0
Arhgap18	73910	7.29735	-0.495002	0	0
Gstt1	14871	7.26847	-13.3674	0	0
Ikzf3	22780	7.21515	5.72312	0	0	[31]	[31]
Skap2	54353	7.20296	0.998446	0	0
Sema4f	20355	7.19408	0.278146	0	0
Mt2	17750	7.07174	2.11662	0	0
Tmem163	72160	6.98758	-4.06153	0	0
Slc25a24	229731	6.9805	1.56759	0	0
Ltb4r1	16995	6.96789	6.41812	0	0
Efemp2	58859	6.90269	4.14959	0	0
Upp1	22271	6.88381	3.82311	0	0
Spsb1	74646	6.87315	6.31599	0	0
Bend5	67621	6.84508	1.46175	0	0
Inha	16322	6.738	1.70074	0	0
Gpr15	71223	6.69852	21.7129	0	0
Cyp2s1	74134	6.69338	0.202029	0	0
Atp2b1	67972	6.63359	-0.916741	0	0
Gstm5	14866	6.59197	-9.10363	0	0
Fnbp1l	214459	6.56372	24.6988	0	0
Ssh1	231637	6.53827	0.236227	0	0
Ppp3cc	19057	6.49386	-5.85475	0	0
Cela1	109901	6.4029	9.00234	0	0
Fam65b	193385	6.37334	4.6768	0	0
Glipr2	384009	6.37098	-4.6695	0	0
Dixdc1	330938	6.35562	-6.14321	0	0
AU015680	552875	6.33292	4.84182	0	0
Tanc2	77097	6.2375	-15.8234	0	0
Spred3	101809	6.22436	0.581952	0	0
A630023P12Rik	231603	6.19108	8.03387	0	0
Slc25a30	67554	6.18389	-4.66689	0	0
Gpr137b-ps	664862	6.1819	3.26044	0	0
Fbxw7	50754	6.17921	1.3418	0	0
P4ha1	18451	6.13873	6.94002	0	0
Klrc1	16641	6.13417	18.2111	0	0
Dock5	68813	6.08382	-4.03734	0	0
Ppm1j	71887	6.07719	2.66731	0	0
Cxcr6	80901	6.07419	13.7524	0	0	[32]	[33]
Gnpda2	67980	6.05349	0.649822	0	0
Kdm5d	20592	6.03203	-4.6734	0	0
Zscan12	22758	6.02433	-1.69388	0	0
2007-03-01	57438	6.01627	-1.31418	0	0
Eif2s3y	26908	5.9595	-5.28714	0	0
Plekhf1	72287	5.94169	1.81614	0	0
St3gal6	54613	5.93404	-5.79684	0	0
Tmem176a	66058	5.92697	6.9443	0	0
Asb2	65256	5.92663	-20.1169	0	0
Lama5	16776	5.91965	-2.16676	0	0
Sdc4	20971	5.90344	2.51747	0	0
Mei4	75033	5.90198	-4.56943	0	0
Tmem176b	65963	5.87278	6.8207	0	0
Fosl2	14284	5.85358	-1.28472	0	1	[34]
Nisch	64652	5.85249	0.731414	0	0
Serinc5	218442	5.84914	7.72945	0	0
Pros1	19128	5.76875	-7.0401	0	0
Gsn	227753	5.76253	-10.6673	0	0
Inpp5a	212111	5.74083	-2.70811	0	0
Armcx1	78248	5.72826	-1.0665	0	0
Gadd45g	23882	5.72486	-3.88447	0	0		[35]
Hlx	15284	5.69367	-2.96796	0	0
Sell	20343	5.69362	-0.617804	0	0
Agpat9	231510	5.66241	-1.48075	0	0
Padi2	18600	5.622	-1.1619	0	0
Fam102a	98952	5.61879	-1.43674	0	0
Rorc	19885	5.60182	27.1895	1	1	[16]	[36]
C730049O14Rik	320117	5.59992	2.76412	0	0
Gpld1	14756	5.58554	-7.90508	0	0
Epas1	13819	5.57965	-20.1531	0	0		[37]
Adam9	11502	5.57576	4.4783	0	0
Satb1	20230	5.55554	-6.30765	0	1
Pik3ip1	216505	5.5324	11.787	0	0
Fcho2	218503	5.52533	5.83761	0	0
Ndrg1	17988	5.52184	1.25449	0	0
Tm6sf1	107769	5.52035	-24.8648	0	0
A130040M12Rik	319269	5.46728	-2.42638	0	0
Cpm	70574	5.45105	0.111289	0	0
Sp4	20688	5.40719	-3.63184	0	1
Emb	13723	5.39877	2.26344	0	0
Gla	11605	5.37759	-4.32732	0	0
Anxa4	11746	5.36866	0.774444	0	0
Gls2	216456	5.31373	-2.76943	0	0
Sec24d	69608	5.31147	1.0393	0	0
Idh1	15926	5.30976	0.362809	0	0
Klrd1	16643	5.30747	23.3594	0	1
Srgap3	259302	5.29061	-2.17531	0	0
Rb1cc1	12421	5.28315	0.172231	0	0
Runx3	12399	5.27441	-3.07003	0	1	[38]
Sqrdl	59010	5.25038	5.61162	0	0
Igfbp4	16010	5.23984	9.82395	0	0
Car5b	56078	5.23889	3.87468	0	0
Endou	19011	5.23395	1.28115	0	0
Reference
1	Spolski R, Leonard WJ: Interleukin-21: basic biology and implications for cancer and autoimmunity. Annu Rev Immunol 2008, 26:57-79.
2	Zhao P, Hou L, Farley K, Sundrud MS, Remold-O'Donnell E: SerpinB1 regulates homeostatic expansion of IL-17+ gammadelta and CD4+ Th17 cells. J Leukoc Biol 2014, 95(3):521-530.
3	Kim CH: Migration and function of Th17 cells. Inflamm Allergy Drug Targets 2009, 8(3):221-228.
4	McLoughlin RM, Jenkins BJ, Grail D, Williams AS, Fielding CA, Parker CR, Ernst M, Topley N, Jones SA: IL-6 trans-signaling via STAT3 directs T cell infiltration in acute inflammation. Proc Natl Acad Sci U S A 2005, 102(27):9589-9594.
5	Adamson A, Ghoreschi K, Rittler M, Chen Q, Sun HW, Vahedi G, Kanno Y, Stetler-Stevenson WG, O'Shea JJ, Laurence A: Tissue inhibitor of metalloproteinase 1 is preferentially expressed in Th1 and Th17 T-helper cell subsets and is a direct STAT target gene. PLoS One 2013, 8(3):e59367.
6	Sato K, Miyoshi F, Yokota K, Araki Y, Asanuma Y, Akiyama Y, Yoh K, Takahashi S, Aburatani H, Mimura T: Marked induction of c-Maf protein during Th17 cell differentiation and its implication in memory Th cell development. J Biol Chem 2011, 286(17):14963-14971.
7	Yang Y, Ochando J, Yopp A, Bromberg JS, Ding Y: IL-6 plays a unique role in initiating c-Maf expression during early stage of CD4 T cell activation. J Immunol 2005, 174(5):2720-2729.
8	Chen Z, Laurence A, Kanno Y, Pacher-Zavisin M, Zhu BM, Tato C, Yoshimura A, Hennighausen L, O'Shea JJ: Selective regulatory function of Socs3 in the formation of IL-17-secreting T cells. Proc Natl Acad Sci U S A 2006, 103(21):8137-8142.
9	Carow B, Rottenberg ME: SOCS3, a Major Regulator of Infection and Inflammation. Front Immunol 2014, 5:58.
10	Lee YK, Turner H, Maynard CL, Oliver JR, Chen D, Elson CO, Weaver CT: Late developmental plasticity in the T helper 17 lineage. Immunity 2009, 30(1):92-107.
11	Hailfinger S, Lenz G, Ngo V, Posvitz-Fejfar A, Rebeaud F, Guzzardi M, Penas EM, Dierlamm J, Chan WC, Staudt LM et al: Essential role of MALT1 protease activity in activated B cell-like diffuse large B-cell lymphoma. Proc Natl Acad Sci U S A 2009, 106(47):19946-19951.
12	Brustle A, Brenner D, Knobbe CB, Lang PA, Virtanen C, Hershenfield BM, Reardon C, Lacher SM, Ruland J, Ohashi PS et al: The NF-kappaB regulator MALT1 determines the encephalitogenic potential of Th17 cells. J Clin Invest 2012, 122(12):4698-4709.
13	Bending D, Newland S, Krejci A, Phillips JM, Bray S, Cooke A: Epigenetic changes at Il12rb2 and Tbx21 in relation to plasticity behavior of Th17 cells. J Immunol 2011, 186(6):3373-3382.
14	Bourillot PY, Aksoy I, Schreiber V, Wianny F, Schulz H, Hummel O, Hubner N, Savatier P: Novel STAT3 target genes exert distinct roles in the inhibition of mesoderm and endoderm differentiation in cooperation with Nanog. Stem Cells 2009, 27(8):1760-1771.
15	Zhi L, Ustyugova IV, Chen X, Zhang Q, Wu MX: Enhanced Th17 differentiation and aggravated arthritis in IEX-1-deficient mice by mitochondrial reactive oxygen species-mediated signaling. J Immunol 2012, 189(4):1639-1647.
16	Zhu J, Yamane H, Paul WE: Differentiation of effector CD4 T cell populations (*). Annu Rev Immunol 2010, 28:445-489.
17	Yosef N, Shalek AK, Gaublomme JT, Jin H, Lee Y, Awasthi A, Wu C, Karwacz K, Xiao S, Jorgolli M et al: Dynamic regulatory network controlling TH17 cell differentiation. Nature 2013, 496(7446):461-468.
18	Ramesh R, Kozhaya L, McKevitt K, Djuretic IM, Carlson TJ, Quintero MA, McCauley JL, Abreu MT, Unutmaz D, Sundrud MS: Pro-inflammatory human Th17 cells selectively express P-glycoprotein and are refractory to glucocorticoids. J Exp Med 2014, 211(1):89-104.
19	Jeon SB, Yoon HJ, Chang CY, Koh HS, Jeon SH, Park EJ: Galectin-3 exerts cytokine-like regulatory actions through the JAK-STAT pathway. J Immunol 2010, 185(11):7037-7046.
20	Ohtsu N, Nobuhisa I, Mochita M, Taga T: Inhibitory effects of homeodomain-interacting protein kinase 2 on the aorta-gonad-mesonephros hematopoiesis. Exp Cell Res 2007, 313(1):88-97.
21	Fujii M, Honma M, Takahashi H, Ishida-Yamamoto A, Iizuka H: Intercellular contact augments epidermal growth factor receptor (EGFR) and signal transducer and activator of transcription 3 (STAT3)-activation which increases podoplanin-expression in order to promote squamous cell carcinoma motility. Cell Signal 2013, 25(4):760-765.
22	Cantwell CA, Sterneck E, Johnson PF: Interleukin-6-specific activation of the C/EBPdelta gene in hepatocytes is mediated by Stat3 and Sp1. Mol Cell Biol 1998, 18(4):2108-2117.
23	Yu X, Rollins D, Ruhn KA, Stubblefield JJ, Green CB, Kashiwada M, Rothman PB, Takahashi JS, Hooper LV: TH17 cell differentiation is regulated by the circadian clock. Science 2013, 342(6159):727-730.
24	Smith AM, Qualls JE, O'Brien K, Balouzian L, Johnson PF, Schultz-Cherry S, Smale ST, Murray PJ: A distal enhancer in Il12b is the target of transcriptional repression by the STAT3 pathway and requires the basic leucine zipper (B-ZIP) protein NFIL3. J Biol Chem 2011, 286(26):23582-23590.
25	Subramaniam SV, Cooper RS, Adunyah SE: Evidence for the involvement of JAK/STAT pathway in the signaling mechanism of interleukin-17. Biochem Biophys Res Commun 1999, 262(1):14-19.
26	Wu C, Yosef N, Thalhamer T, Zhu C, Xiao S, Kishi Y, Regev A, Kuchroo VK: Induction of pathogenic TH17 cells by inducible salt-sensing kinase SGK1. Nature 2013, 496(7446):513-517.
27	Fagerli UM, Ullrich K, Stuhmer T, Holien T, Kochert K, Holt RU, Bruland O, Chatterjee M, Nogai H, Lenz G et al: Serum/glucocorticoid-regulated kinase 1 (SGK1) is a prominent target gene of the transcriptional response to cytokines in multiple myeloma and supports the growth of myeloma cells. Oncogene 2011, 30(28):3198-3206.
28	Sato W, Aranami T, Yamamura T: Cutting edge: Human Th17 cells are identified as bearing CCR2+CCR5- phenotype. J Immunol 2007, 178(12):7525-7529.
29	Shahrara S, Amin MA, Woods JM, Haines GK, Koch AE: Chemokine receptor expression and in vivo signaling pathways in the joints of rats with adjuvant-induced arthritis. Arthritis Rheum 2003, 48(12):3568-3583.
30	Ohba S, Lanigan TM, Roessler BJ: Leptin receptor JAK2/STAT3 signaling modulates expression of Frizzled receptors in articular chondrocytes. Osteoarthritis Cartilage 2010, 18(12):1620-1629.
31	Quintana FJ, Jin H, Burns EJ, Nadeau M, Yeste A, Kumar D, Rangachari M, Zhu C, Xiao S, Seavitt J et al: Aiolos promotes TH17 differentiation by directly silencing Il2 expression. Nat Immunol 2012, 13(8):770-777.
32	Lim HW, Lee J, Hillsamer P, Kim CH: Human Th17 cells share major trafficking receptors with both polarized effector T cells and FOXP3+ regulatory T cells. J Immunol 2008, 180(1):122-129.
33	Li C, Zhao J, Sun L, Yao Z, Liu R, Huang J, Liu X: RANKL downregulates cell surface CXCR6 expression through JAK2/STAT3 signaling pathway during osteoclastogenesis. Biochem Biophys Res Commun 2012, 429(3-4):156-162.
34	Ciofani M, Madar A, Galan C, Sellars M, Mace K, Pauli F, Agarwal A, Huang W, Parkurst CN, Muratet M et al: A validated regulatory network for Th17 cell specification. Cell 2012, 151(2):289-303.
35	Scuto A, Kirschbaum M, Buettner R, Kujawski M, Cermak JM, Atadja P, Jove R: SIRT1 activation enhances HDAC inhibition-mediated upregulation of GADD45G by repressing the binding of NF-kappaB/STAT3 complex to its promoter in malignant lymphoid cells. Cell Death Dis 2013, 4:e635.
36	Kimura A, Naka T, Kishimoto T: IL-6-dependent and -independent pathways in the development of interleukin 17-producing T helper cells. Proc Natl Acad Sci U S A 2007, 104(29):12099-12104.
37	Jiang K, Krous LC, Knowlton N, Chen Y, Frank MB, Cadwell C, Centola M, Jarvis JN: Ablation of Stat3 by siRNA alters gene expression profiles in JEG-3 cells: a systems biology approach. Placenta 2009, 30(9):806-815.
38	Wang Y, Godec J, Ben-Aissa K, Cui K, Zhao K, Pucsek AB, Lee YK, Weaver CT, Yagi R, Lazarevic V: The Transcription Factors T-bet and Runx Are Required for the Ontogeny of Pathogenic Interferon-gamma-Producing T Helper 17 Cells. Immunity 2014.

## Sheet: Sheet1
[3]	[3]
[4]
[5]	[1]
[6]	[6]
[7]	[2]
[8]	[9]
[3]
[10]	[4]
[11]
[12]	[5]
[13]
[1]
[6]	[14]
	[7]
	[8]
	[9]
[15]	[16]
[13]	[13]
	[17]
[13]	[10]
[18]	[11]
[19]	[12]
	[20]
[21]	[21]
[22]	[23]
[2]
	[13]
[13]	[14]
	[15]
